# Supplementary material for: Hierarchical Significance of Environment Impact Factor on the Sand Erosion Performance of Lightweight Alloys
Source: Materials (Basel). 2024 Aug 6;17(16):3890. doi: 10.3390/ma17163890 (PMC11355729; doi:10.3390/ma17163890)
Supplement: Supplementary file 1 [file materials-17-03890-s001.zip]

Archive with 1 entries (1 files):
- materials-3106335-supplementary.pdf
